# Supplementary material for: C5 and SRGAP3 Polymorphisms Are Linked to Paediatric Allergic Asthma in the Italian Population
Source: Genes (Basel). 2022 Jan 25;13(2):214. doi: 10.3390/genes13020214 (PMC8871526; doi:10.3390/genes13020214)
Supplement: Supplementary file 1 [file genes-13-00214-s001.zip]

Archive with 1 entries (1 files):
- genes-1530318-supplementary.pdf
